# Supplementary material for: Autophagy as a new player in the regulation of clock neurons physiology of Drosophila melanogaster
Source: Sci Rep. 2024 Mar 13;14:6085. doi: 10.1038/s41598-024-56649-3 (PMC10937918; doi:10.1038/s41598-024-56649-3)
Supplement: Supplementary file 4 — Supplementary Table S3. [file 41598_2024_56649_MOESM4_ESM.xlsx]

## Sheet: Arkusz1
Supplementary table S3. Mass spec analysis data.
List of proteins detected in the samples containing Atg8::GFP vesicles produced in Pdf-expressing cells. Samples collected at ZT1 and ZT13.
ZT1-specific					ZT13-specific						detected at both time points
ID	Name	Gene			ID	Name	Gene				ID	Name	Gene
A4V310;B7Z0L2;C7LAD0;C7LAD1	Cheerio, isoform H; Cheerio, isoform F; RE31223p; RE41524p	cher; cher-RH; cher-RF			P02572	Actin-42A	Act42A				M9PHJ0;P19351	Upheld, isoform P; Troponin T, skeletal muscle	up
O76281	Projectin (Fragment)	bt			C6TP70;P92177	MIP08648p; 14-3-3 protein epsilon	14-3-3epsilon-RA; 14-3-3epsilon				E6PBY8	LP21606p	up-RG
Q6LEH1	Tropomyosin 1 (Fragment)	Tm1			P11146	Heat shock 70 kDa protein cognate 2	Hsc70-2				E1JJ33	Complexin, isoform U	cpx
A0A0B4KG68	Tropomyosin 1, isoform R	Tm1			O15971	LD39986p	Rab10				A0A0B4KHF0;Q9U4U2;Q9VA83	Ferritin	Fer2LCH
P06754;Q8IGY1	Tropomyosin-1, isoforms 9A/A/B; RE08101p	Tm1			O96299	Sorbitol dehydrogenase	Sodh2				B6IDU0;Q9VZQ7	IP20641p; Uncharacterized protein	CG14961-RA; Dmel\CG14961
E2RWQ0	Prophenol oxidase (Fragment)	PhoxS			A1ZA97;D9PTR4;Q1W1Y0	Carboxylic ester hydrolase; Carboxylic ester hydrolase (Fragment)	Jhedup; Jhedup-RA				A0A4P1SA55;A9UND4;C6SUU2;Q8IPA2;Q8SYS2	alpha-glucosidase; MIP12805p (Fragment)	Mal-B2; CG14935; CG14935-RB
A4V1N9;P35416	Paramyosin, isoform D; Paramyosin, short form	Prm			Q9VTV9	Delta-aminolevulinic acid dehydratase	Pbgs				Q7K533	GH14572p	Gbp2
A4GKA6	Ebony	e			Q9VDT5	Carboxypeptidase	anon-WO02059370.13				E4NKM1;M9NH88;M9PJQ5	MIP21131p; Wings up A, isoform J; Wings up A, isoform K	wupA-RA; wupA
Q8T8U5	AT29464p (Fragment)	CG5653			Q7KMS3	Dynein light chain roadblock	robl				M9NCR7;M9ND31;M9NE92;Q9VMP9	Glucosamine-6-phosphate isomerase	Oscillin
A0A0B4K661;C1C3D3	Tropomyosin 1, isoform Q; MIP08601p	Tm1; Tm1-RA			Q7JW14;Q9VVP3	HL02449p (Fragment); Chemosensory protein A 75a	CheA75a				C7LAE6;C8VV38;C8VV56;M9PI96;Q86BI9;Q86BJ0;Q9VVV5;Q9VVV6	GH06592p (Fragment); AT10688p; AT14236p; Uncharacterized protein, isoform E; Uncharacterized protein, isoform D; Uncharacterized protein, isoform C; Uncharacterized protein, isoform A; LD45843p	CG18135-RA; CG18135-RC; CG18135-RD; Dmel\CG18135
M9MSI3;Q9V3G8	Vajk1, isoform B; RH73259p	Vajk1			Q4V5H9;Q9VZG0	IP07124p (Fragment); Cuticular protein 64Ac	CG15008; Cpr64Ac				A4V0U4;Q9VJ39	Leukotriene A(4) hydrolase	Dmel\CG10602; pepCG10602
P11997	Larval serum protein 1 gamma chain	Lsp1gamma			Q2PE22	GEO11136p1	Dmel\CG34026				A0A8K1YXJ9;Q9W4A6	Otopterin-like a isoform p; Otopetrin-like a, isoform A	OtopLa
P19334;U3PXB8	Transient receptor potential protein; FI24129p1	trp; trp-RA			Q24400	Muscle LIM protein Mlp84B	Mlp84B				Q9VG08	L-dopachrome tautomerase yellow-f2	yellow-f2
B4F5T6;B4F5T7;B4F5T8;B4F5U0;B4F5U1;Q9NF33;Q9W5B4	CG14629-PA (Fragment); EG:103E12.2 protein; GH18858p	CG14629; EG:103E12.2			Q1ECA2	IP09238p (Fragment)					Q9VA41	GEO08227p1	Npc2h
Q9VC47	Protein tolkin	tok			Q107C5;Q107C7;Q107D1;Q107D5;Q107E1;Q107E3;Q107E5;Q107E9;Q107H5;Q9VBS0	CHKov2 (Fragment); CHK domain ov2	CG10675; CHKov2				A0A0B4KG54;A0A0B4LFH0;Q9V813	S-methyl-5'-thioadenosine phosphorylase	Mtap
O76874;Q7K7G5	SD17974p; EG:125H10.1 protein	EG:125H10.1			P54185	Putative odorant-binding protein A5	a5				Q8SYQ4	RE42475p	BcDNA:RE42475
A0A0B4KGI5;E1JIJ8;P07140;Q8T0K7	Carboxylic ester hydrolase; Acetylcholinesterase	Ace			M9PBA3	Uncharacterized protein, isoform A	CG42325				Q9VV60	Tyrosine--tRNA ligase	TyrRS
A1Z8H7;Q4V506	Cuticular protein 47Ef, isoform C; IP13040p (Fragment)	Cpr47Ef			M9NE73;Q9VT65	Calpain-B, isoform B; Calpain-B	CalpB				Q9VHC8	LD31448p	Dmel\CG8149
A0A023UKB8	RE53605p1	ps-RK			F1DKP8;F1DKP9	CG34034 (Fragment)	CG34034				O16043	Anon1A4	Df31
A0A0B4K6P5;Q9GPJ1;Q9VGY6	Skeletor, isoform E; Protein Skeletor, isoforms D/E; Protein Skeletor, isoforms B/C	Skel; Skeletor			A8JUV0	Protein strawberry notch	sno				Q9VKJ0	Homogentisate 1,2-dioxygenase	hgo
C0MJU2;Q9XYN7	Proteasome subunit beta; Proteasome subunit beta type-3	CG11981; Prosbeta3			A0A0B4LGP6;A0A0B4LGQ6;P54193	Odorant-binding protein 83a, isoform C; Odorant-binding protein 83a, isoform B; General odorant-binding protein 83a	Obp83a				Q9VF27	NADH dehydrogenase (ubiquinone) 23 kDa subunit	ND-23
Q7JVK6	Translin	trsn									Q9VDU7	LD05707p	Naam
Q9VDT1	Arc42	Arc42									O77266;Q7K7B5;Q960D4	Uncharacterized protein, isoform A; EG:22E5.5 protein; SD06560p	Dmel\CG4199; EG:22E5.5
Q9VJJ0	Proteasome subunit beta	Prosbeta4									A1Z6V5	FI01422p	Spn43Ab
Q9VU92	Uncharacterized protein	FOHSDR									A0A0B4LGS0;P08144;P81641;Q2VY98;Q2VY99;Q2VYA0;Q2VYA1;Q2VYA2;Q2VYA3;Q5BIJ9;Q5IFE9;Q5IFF0;Q5IFF6;Q5IFF8;Q5IFF9;Q5IFG0;Q5IFG1;Q5IFG2;Q5IFG3;Q5IFG4;Q5IFG5;Q5IFG6	alpha-amylase; Alpha-amylase A; Alpha-amylase B; Alpha amylase (Fragment); alpha-amylase (Fragment)	Amy-p; Amy-d; amy-p; amy-d
Q9W127	GH17932p	Dmel\CG3663									Q9VLS9	Beta-lactamase-like protein 2 homolog	CG12375
Q9VTN9	FI03238p	Gcat									C6SV02;Q8MT59;Q9W499	60S ribosomal protein L35 (Fragment); 60S ribosomal protein L35	RpL35-RA; RpL35
Q9VNT5	Thioredoxin reductase 2, mitochondrial	Trxr2									A0A0B4K7C5;Q6NL72;Q9V3V2;Q9XZ54	peptidylprolyl isomerase; peptidylprolyl isomerase (Fragment)	Fkbp14; Fkbp13
Q9VK11	GH15921p	cg16820									Q4V4W4;Q4V6T8;Q9VJN0	Carboxypeptidase (Fragment); Carboxypeptidase	CG31821; CG7647
Q9VH64	LD29322p	Dmel\CG8507									Q9VGE7	Beta-galactosidase	Ect3
Q8SYN6;Q9VSC5	RE50471p; GM09977p	CG8209; anon-WO0172774.138									Q7KSW3;Q9VHZ5	pyridoxal 5'-phosphate synthase	sgll
Q0E8H9;Q8IRB6;Q8MSS9	beta-N-acetylhexosaminidase	Hexo1									O16040;Q7KLU9;Q7KLV0;Q86PC7;Q8I0J1;Q8IGY5;Q8IMG1;Q9TVG2;Q9TW87;Q9U4Q6;Q9U4Q7;Q9U4Q8;Q9U4R0;Q9U4R2;Q9U4R3;Q9U4R4;Q9U4R5;Q9V9U3	Anon1A3 (Fragment); SD23516p; RE43539p; RE05782p (Fragment); Uncharacterized protein, isoform C; LD45254p	anon1A3; CG1910; 1A3; anon-WO0118547.745; anon-WO0118547.398
M9PCA6;Q9VMJ5	Beta-galactosidase	Gal									A0A1B2AJI5;Q27377	GEO11817p1 (Fragment); Putative odorant-binding protein A10	a10
M9PC74;Q7K1W8	Uncharacterized protein, isoform G; LD34388p	CG9112									Q9VG26	MIP06012p	CG10135
E1JJR9;Q9VR81;X2JFY0	N-acetylglucosamine-6-phosphate deacetylase	Dmel\CG17065; CG17065									Q5U126	GEO11286p1	CG7072
B7FNN8;P02842	LP14045p (Fragment); Salivary glue protein Sgs-8	Sgs8-RA; Sgs8									A4V2K7;P22058	D1 chromosomal protein, isoform C; Chromosomal protein D1	D1
B5RIN9;Q8IPT9;Q8IPU0;Q961U7;Q9VP68	FI03684p (Fragment); SD05439p1; Uncharacterized protein, isoform B; GH06154p; Uncharacterized protein, isoform A	CG10512-RA; Dmel\CG10512; CG10512									A1ZAW7;C6SUV8;Q5U0T0	NADH dehydrogenase [ubiquinone] flavoprotein 1, mitochondrial; NADH dehydrogenase [ubiquinone] flavoprotein 1, mitochondrial (Fragment)	ND-51L1; CG11423-RA
A0A650BPI2;M9NE89;P08928	Lamin Dm0 (Fragment); Lamin, isoform B; Lamin Dm0	Lam									C1C592;Q8IQW2;Q9VWD1	GH28726p (Fragment); Cytochrome c oxidase subunit	CG14235-RA; COX6B
A0A0B4LF26;Q7K550	Eukaryotic translation initiation factor 3 subunit J	eIF3j									B6IDM7;P48604	GrpE protein homolog; GrpE protein homolog, mitochondrial	Roe1-RA; Roe1
P91927	Mitochondrial proton/calcium exchanger protein	Letm1									Q9VX77	Coiled-coil-helix-coiled-coil-helix domain containing 2, isoform A	Chchd2
Q9V3D2;X2J9R2	Oxygen-dependent coproporphyrinogen-III oxidase; coproporphyrinogen oxidase	Coprox									Q9VNA3	GH21273p	BEST:LD29996
Q961T9	GH07914p	BG:DS00941.11									Q9VII9;X2J9A5	LD14730p; Uncharacterized protein, isoform B	CCG31673
Q95SP9;Q9VEP6	Adenylosuccinate lyase	AdSL									Q9VH77	mannose-6-phosphate isomerase	Mpi
Q7JR71	Extracellular superoxide dismutase [Cu-Zn]	Sod3									Q9VFI3	GEO08281p1	Dmel\CG8066
M9PHS8;Q9VXE7	Uncharacterized protein, isoform C; SD21513p	Dmel\CG9784									Q9VD02	GH14779p	Dmel\CG7054
M9PBN2;Q8SXR1;Q9NAZ4	Neural lazarillo, isoform B; Neural lazarillo, isoform A; Neural Lazarillo	NLaz									Q8SYH2;Q9W373	RE62495p; SET and MYND domain containing, arthropod-specific, member 9, isoform A	SmydA-9
M9PBA6;Q868A1;Q86C02;Q9VK90	Uncharacterized protein, isoform B; HSBP1-like protein (Fragment); GEO09660p1	BcDNA:RE36920; CG5446									Q8SY86;Q9VQT5	RH31195p; FI01556p	CG16704; CT37177
Q9Y105	Probable glutamine--tRNA ligase	GlnRS									Q8MT60;Q9VLL4	RE08678p; FI23523p1	CG13398; Dmel\CG13398
Q9VWD9	LD38919p	Ubqn									Q7PLS8	Integrator complex subunit 3	IntS3
Q9VUW4	Inositol-1-monophosphatase	IMP									Q29QV3;Q9VKV2	Alpha-mannosidase (Fragment); Alpha-mannosidase	LManI
Q9VT15	GH14734p	Dmel\CG3088									P80455	40S ribosomal protein S12	RpS12
Q9VSA9	CG7409	Dmel\CG7409									M9PB52;Q9VMA2	Galactose-1-phosphate uridylyltransferase; Probable galactose-1-phosphate uridylyltransferase	Galt
Q9VPH9	GH21475p	Spn77Bc									I3V9E4	MIP36128p1 (Fragment)	CG13036-RA
Q9VMY9	Guanine deaminase	DhpD									H0RNE6;M9ND27;Q9VMR8	FI16659p1 (Fragment); Turandot M, isoform B; Protein Turandot M	TotM-RA; TotM
Q7JYH3	NADH dehydrogenase [ubiquinone] 1 alpha subcomplex subunit 11	ND-B14.7									F3YDN9;M9PGW5;O76869;Q8I072;Q8I081;Q8I097;Q8I6B8;Q8I6B9;Q8I6C0;Q8I6C1;Q8I6C2;Q8I6C3;Q8I6C4;Q8I6C6;Q8I6C7;Q8I6C8;Q8IRV2;Q8IRV3;Q9W4V1	RE15551p (Fragment); Uncharacterized protein, isoform I; EG:100G7.6 protein; CG3588 (Fragment); GH07242p; Uncharacterized protein, isoform F; Uncharacterized protein, isoform E	CG3588-RF; Dmel\CG3588; EG:100G7.6; CG3588
Q08012	Growth factor receptor-bound protein 2	drk									C7LA86;P20348	FI13730p (Fragment); Sex-regulated protein janus-A	janA-RB; janA
B7Z0Z0;C9QP38;F2FBA6;Q24537	Dorsal switch protein 1, isoform F; RE09522p (Fragment); Dorsal switch protein 1, isoform G; High mobility group protein DSP1	Dsp1; Dsp1-RF									B5X542;Q7KUT5;Q9VW41	Protein MIX23	CG15881-RA; Ccdc58
B5RJT1;C7LAE2;D3PFE8;Q86P55;Q8IGR1;Q8INH5;Q8INH6;Q95S62;Q9VFW7	FI04417p (Fragment); LP20836p; Aminopeptidase (Fragment); RE62048p (Fragment); Aminopeptidase; FI18373p1; GM08240p; Uncharacterized protein, isoform A	CG32473-RA; CG32473-RC; CG32473-RB; CG8775; CG11688									A8JNG6;C9QP11	Kazal-like domain-containing protein; MIP14343p (Fragment)	Dmel\CG34454; CG34454-RA
Q9W1J0	Transporter	GlyT									A8DY49;A9UNH4	GEO11311p1; LP20105p (Fragment)	Dmel\CG34215
Q9VX98	Density-regulated protein homolog	DENR									A1Z898;D0IQL0;D8FT39;Q9BII5;S5MJB4	Chromatin assembly factor 1, p105 subunit; MIP13707p; RT06283p; Chromatin assembly factor-1 p105 subunit; FI22601p1 (Fragment)	Caf1-105; Caf1-105-RA
Q86NZ5;Q9VU38;Q9VU39	Adenosine kinase (Fragment); Adenosine kinase	Adk2									A0A0B4K6P6;P47947	GEO08241p1; Troponin C, isoform 1	TpnC41C
Q500Y7	GEO11443p1	UQCR-6.4
Q10714;X2J8C3	Angiotensin-converting enzyme	Ance
I1V500;Q9W0H8	Supercoiling factor variant A; IP16409p	scf
C7LA72;Q4V5C5;Q8IQX3	FI01461p (Fragment); RH43586p (Fragment); Uncharacterized protein, isoform A	CG32544-RA; CG32544; Dmel\CG32544
A8E6L6;Q9V6X7	GDP-fucose protein O-fucosyltransferase 1	O-fut1
A1Z7P1;Q5BHU7;Q86NU8;Q95X10	phosphoglucomutase (alpha-D-glucose-1,6-bisphosphate-dependent); phosphoglucomutase (alpha-D-glucose-1,6-bisphosphate-dependent) (Fragment)	Pgm2a
A0A0B4KH03;Q9V3X2	Tetraspanin	Tsp96F
Q9Y156	BcDNA.GH02976	obst-B
Q9W4J4	GM14292p	Dmel\CG11444
Q9W3G8	pyridoxal 5'-phosphate synthase	Dmel\CG15343
Q9W1V6;S0AT10;T2FF94	Phenoloxidase 3; PPO3-RA protein; FI21238p1 (Fragment)	PPO3; PPO3-RA; proPO59-RA
Q9W0B3	GH19706p	Vta1
Q9VZ66	SD22308p	anon-EST:Posey262
Q9VZ35	Protein Vago	Vago
Q9VZ24	GEO11412p1	Dmel\CG15201
Q9VYY3;T1W131	Ubiquitin-like modifier-activating enzyme 5	Uba5; CG1749-RA
Q9VXQ3	Diphosphomevalonate decarboxylase	Mvd
Q9VXB5	39S ribosomal protein L22, mitochondrial	mRpL22
Q9VWU1	Serine protease persephone	psh
Q9VUZ8	GEO07442p1	PDCD-5
Q9VUV8	RE41485p	Dmel\CG17032
Q9VSL9	Isovaleryl-CoA dehydrogenase, mitochondrial	Dmel\CG6638
Q9VRJ5	Charged multivesicular body protein 2b	CHMP2B
Q9VR25	Factor of interpulse interval	fipi
Q9VQK7	LD45152p	Sf3b2
Q9VQ93	Golgi phosphoprotein 3 homolog sauron	sau
Q9VMC9;X2J8X6	Kynurenine formamidase	KFase
Q9VMC6	GH06693p	152078_at
Q9VLP1	Protein quiver	Dmel\CG14275
Q9VKD9	MIP16835p1	Dmel\CG16965
Q9VGL0	LD43047p	Dmel\CG14712
Q9VGF3	IP11040p	Dmel\CG18547
Q9VGF1	GH17980p	Dmel\CG3397
Q9VG79	Dipeptidase C, isoform A	Dip-C
Q9VFS8	26S proteasome non-ATPase regulatory subunit 9	CG9588
Q9VF86	N-acetyl-D-glucosamine kinase	Nagk
Q9VCS2	IP10670p	Dmel\CG13833
Q9NK57	NIF3-like protein 1	anon-35F/36A
Q9NB71;X2JF19	E3 ubiquitin-protein ligase highwire; RCR-type E3 ubiquitin transferase	hiw
Q95RS6	IP12536p	BcDNA:LD13269
Q8T9B6	LDLR chaperone boca	boca
Q8T3J1	SD02419p	BcDNA:SD02419
Q8SZN8;Q9VU61	RE72817p; Nucleolin	CG14107; Dmel\CG14107
Q8MZ07	GEO07581p1	Obp83g
Q8MYT0;Q9VW66	RH69723p; Uncharacterized protein, isoform A	BcDNA:RH69723; Dmel\CG7646
Q8MS40;Q9VVM1	RE13542p; Uncharacterized protein, isoform B	CG7408; Dmel\CG7408
Q8MRW3;Q9VUN9	SD17927p; FI09629p	CG7857; Dmel\CG7857
Q8MR80;Q9V3I0	AT15262p; EG:BACR42I17.2 protein	EG:BACR42I17.2
Q8MQV8;Q9VV83	SD14666p (Fragment); Nudix hydrolase domain-containing protein	CG4098; CG4098-PA
Q8MM24	Chitinase-like protein Idgf1	Idgf1
Q8IPX7	Exosome complex component RRP40	Rrp40
Q8IPU1;Q9VP69	AT19489p; Uncharacterized protein, isoform A	CG10167
Q8IGW2;Q8IH36;Q9VBT1	RE13429p (Fragment); GH27183p (Fragment); CHK kinase-like domain-containing protein	CG10634; Dmel\CG31098
Q8I7Q2;Q8IT54;Q8SXE4;Q95VA1	RNA-directed DNA polymerase	ORF2; ORF1
Q86P23;Q9VW34	RE22242p; FI03450p	serp
Q7KTA1	HL01444p	NimB2
Q7KSA4;Q8MZ56;Q9I7I6;Q9VDL3	Uncharacterized protein, isoform C; GH14210p; IP13792p; LD37864p1	Dmel\CG5191; CG5191
Q7KAK2;Q7KN61	Farnesyl pyrophosphate synthase (Fragment); Farnesyl pyrophosphate synthase	Fpps
Q7K568	GH10642p	hebe
Q7K4Q9	Hydroxymethylglutaryl-CoA synthase	Hmgs
Q7K4G8	LD40944p	anon-WO0140519.201
Q7K1S1	LD45826p	Dmel\CG8067
Q7JXB9	Endonuclease	EndoG
Q7JX94	RH50933p	CG1672
Q7JUX5;Q9VCR2	RE13549p (Fragment); Uncharacterized protein, isoform A	CG6726; Dmel\CG6726
Q7JRN6	GH06388p	gh18008
Q7JR49	V-type proton ATPase subunit S1	VhaAC45
Q6NQY0;Q9VH60	GM01353p; F-box protein 11, isoform A	FBXO11
Q6NP69;Q8INS9	GST-containing FLYWCH zinc-finger protein; GST-containing FLYWCH zinc-finger protein, isoform D	gfzf
Q6NP10;Q9VI04	LD13390p (Fragment); Beta-alanine synthase	pyd3
Q6IK02	HDC13906	HDC13906
Q4V6R8;Q9W2K2	U6 snRNA-associated Sm-like protein LSm1	CG4279; LSm1
Q4V3G6;Q4V3J3;Q9VM58	hydroxymethylglutaryl-CoA lyase (Fragment); hydroxymethylglutaryl-CoA lyase	CG10399; Hmgcl
Q2PDW1;Q8T0C2;Q9VPT9	Integral membrane protein 2	Dmel\CG3662; CG3662
Q29QU2;Q9VVK2	IP12451p (Fragment); Amine oxidase domain-containing protein	Dmel\CG6034
Q27279;Q9VG38	Suppressor of fused homolog	Su(fu)
Q24485;Q5U199;Q95TA4;Q9VSC3	DmRNase-66B protein; RE50319p; GH08338p; Ribonuclease X25	RNaseX25
Q24298	DE-cadherin	shg
Q02910	Calphotin	Cpn
P15425;Q540W6	Peptidyl-prolyl cis-trans isomerase, rhodopsin-specific isozyme; Peptidyl-prolyl cis-trans isomerase	ninaA
O96824	Late endosomal/lysosomal adaptor and MAPK and MTOR activator 5	Lamtor5
O96740	RNA-directed DNA polymerase (Fragment)	pol
O76877	EG:132E8.3 protein	Dmel\CG3719
O76804;Q8IGZ3;Q8IN97;Q9VEK7	Cellular repressor of E1A-stimulated genes CREG; LP11958p (Fragment); Cellular repressor of E1A-stimulated genes, isoform C; Cellular repressor of E1A-stimulated genes, isoform A	CREG
O17452	LD20793p	Peritrophin-A
M9PJJ5;Q9VYS9	Uncharacterized protein; IP10506p	Dmel\CG10352; CG10352
M9PI33;Q9VTU9	Inositol oxygenase	Dmel\CG6910
M9PGI3;Q27884	Serine/threonine-protein phosphatase; Serine/threonine-protein phosphatase 6 catalytic subunit	PpV
M9PFV9;P20232	Transcription elongation factor; Transcription elongation factor S-II	TfIIS
M9PFS8;Q9VVA0	GEO05625p1; Cold shock domain-containing protein CG9705	Dmel\CG9705; CG9705
M9PDP3;Q8INW9;Q9VIX7	Fondue, isoform D; Fondue, isoform A; Fondue, isoform B	fon
M9NFF8;P40793	Cell division control protein 42 homolog; Cdc42 homolog	Cdc42
I3VPX8;Q9W0C7	MIP36056p1 (Fragment); Protein OPI10 homolog	CG13926-RA; CG13926
I1V4Y8;Q24368	Imitation SWI; Chromatin-remodeling complex ATPase chain Iswi	ISWI; Iswi
G3M3A3;Q7JVX3;Q9VCM8	CG4408-PA; LD41739p; Uncharacterized protein, isoform A	BEST:GH09055; Dmel\CG4408
F9W327;Q9W2I5	MIP30976p1 (Fragment); Uncharacterized protein	CG10505-RA; Dmel\CG10505
F3YDP5;M9NDZ8;Q6ILV6	IP18912p (Fragment); Uncharacterized protein; HDC08273	CG43074-RA; Dmel\CG43074; HDC08273
F2FB73;Q9VB64	RH24252p (Fragment); Uncharacterized protein, isoform A	CG42813-RA; CG31063
E0R953;Q4V615;Q9VYC9	MIP26169p; IP07937p (Fragment); FI16963p1	CG34324-RA; CG12726
E0R931;H8F4U6;Q1EC09;Q9W2F1	MIP25072p; FI18311p1; IP12320p; Uncharacterized protein, isoform A	CG15674-RA; Dmel\CG15674
D9PTT6;G2J5W9;Q8IPG8	MIP24303p (Fragment); FI15332p1 (Fragment); Uncharacterized protein	CG31606-RB; Dmel\CG31606
D5SHN8;R9PY51	RT07823p; Uncharacterized protein	CG42367-RB; CG4588
D3DMX3;P81918	Odorant receptor; Odorant receptor 43b	Or43b-RA; Or43b
D3DMK0;Q9Y1A7	MIP16009p1; LD25378p	mnd-RE; mnd
D0IQM1;Q0KI00;Q6IDH1;Q960U1;Q9NH67;Q9VAM2	MIP13918p; Aminopeptidase; LD35296p	CG11951-RA; SP1029; Dmel\CG11951
D0IQG7;Q9W092	Chitinase 2, isoform B; Probable chitinase 2	Cht2
C9QP35;F0JAJ6;F0JAJ7;H5V873;P05031;P18486;Q5BID9	RE22070p; LP11638p; LP07190p; FI18657p1; Aromatic-L-amino-acid decarboxylase; 3,4-dihydroxyphenylacetaldehyde synthase; RE33280p	amd-RA; Ddc-RC; Ddc-RB; Ddc; amd
C6TP39;H9XQB1;Q8MLS1	5-formyltetrahydrofolate cyclo-ligase	CG34424-RA; Mthfs
B7Z107	GH09380p1	Dmel\CG42376
B7Z028;Q8SYT1;Q9VMD7	Acyl-coenzyme A oxidase	Acox3
B7FNM4;Q8IRD6	IP20720p (Fragment); Dro4 protein	dro4-RA; Drsl4
B5RJN5;Q8SXC3;Q9VP02	Galactose mutarotase (Fragment); Aldose 1-epimerase	CG32444-RA; BcDNA:GH08902; CG12562
B5RJG0;E1UIB8;E1UIB9;E1UIC0;E1UIC1;E1UIC2;E1UIC3;E1UIC4;E1UIC5;E1UIC6;Q8T0R7	FI09615p; CG5154 protein; Chitinase-like protein Idgf5	CG5154; Idgf5
B4F5F5;B4F5F8;C0MLC9;C0MLD8;Q9VYG8	CG15717-PA	CG15717; Dmel\CG15717
B3DNM6;Q9VI25	RH09294p (Fragment); Neurochondrin homolog	CG2330-RA; Neurochondrin
B3DNG2;E1JIS4;Q6IJI1	IP20607p (Fragment); Uncharacterized protein; HDC14863	CG34034-RA; Dmel\CG34034; HDC14863
A8JV22;Q9W3F6;X2JEJ0	Bleomycin hydrolase	Dmel\CG1440
A8JNK7;M9NFM7;Q6NN74;Q8IRB4;Q9VZC7	Diabetes and obesity regulated, isoform F; Diabetes and obesity regulated, isoform G; AT05847p; Diabetes and obesity regulated, isoform C; Diabetes and obesity regulated, isoform A	TP53INP; CG11347
A8DY65;A9UNB1	Uncharacterized protein, isoform D; LP04135p	Dmel\CG2906
A4V2I0;P15364;Q7KSX2	Amalgam, isoform C; Protein amalgam; Amalgam, isoform B	Ama
A1ZBM2;Q7K1S6	Tubulin-binding cofactor B; LD45244p (Fragment)	Tbcb
A1ZBA9;Q7JY94	Autophagy-related 7, isoform B; Ubiquitin-like modifier-activating enzyme ATG7	Atg7
A1ZB70;Q5BI69	Glutathione S transferase E5; LP15255p (Fragment)	GstE5
A1Z6X6	lactoylglutathione lyase	Glo1
A0A3Q7YS61;B3DN57;Q9VRE0	dolichyl-diphosphooligosaccharide--protein glycotransferase (Fragment); dolichyl-diphosphooligosaccharide--protein glycotransferase	CG1518; CG1518-RA; Stt3A
A0A2U8U0K3;P18173;Q8SXV0;U3PT72	Glucose dehydrogenase, isoform B; Glucose dehydrogenase [FAD, quinone]; RE20037p; FI21568p1	Gld; Gld-RA
A0A1Z1CH25;Q8T3P4;Q8T4C5	Uncharacterized protein, isoform H; AT27361p; AT04450p	Dmel\CG11891; CG11889; CG11891
A0A1B2AL76;Q29QJ3;Q9VTC4	GEO01303p1 (Fragment); IP05061p (Fragment); MIP18 family protein galla-2	galla-2
A0A126BEE6;Q9I7K6	Uncharacterized protein, isoform B; Protein NASP homolog	Dmel\CG8223; CG8223
A0A0B4LGM0;A0AVW1;B7YZQ3;Q06PM6;Q8MLN9	Prominin, isoform E; IP13255p; Prominin, isoform D; Prominin; Prominin, isoform C	prom
A0A0B4LG36;Q06943	HMG protein Z, isoform C; High mobility group protein Z	HmgZ
A0A0B4LFU6;A0A0B4LGY4;A1ZBG9;A1ZBH0;C8VV29;Q6NL66;Q7K173	Beta-glucuronidase	Dmel\CG15117; CG15117-RC; CG15117
A0A0B4LFJ4;Q9V7H4	Uncharacterized protein, isoform B; Transmembrane protein 131 homolog	Tmem131; CG8370
A0A0B4LF92;A1Z9A2	Uncharacterized protein, isoform B; UPF0587 protein CG4646	Dmel\CG4646; CG4646
